# Supplementary material for: Differential Modulation of Dorsal Raphe Serotonergic Activity in Rat Brain by the Infralimbic and Prelimbic Cortices
Source: Int J Mol Sci. 2023 Mar 3;24(5):4891. doi: 10.3390/ijms24054891 (PMC10003771; doi:10.3390/ijms24054891)
Supplement: Supplementary file 1 [file ijms-24-04891-s001.zip]

Archive with 1 entries (1 files):
- ijms-2213620-supplementary.pdf
